# Supplementary material for: A Two-Layer Structural Key Framework for Linking Compound Identifiers and MS/MS Evidence in Spectral Database Curation
Source: Metabolites. 2026 Jun 23;16(7):435. doi: 10.3390/metabo16070435 (PMC13414330; doi:10.3390/metabo16070435)
Supplement: Supplementary file 1 [file metabolites-16-00435-s001.zip]

Archive with 1 entries (1 files):
- metabolites-4362262-supplementary.pdf
